# Supplementary material for: Transcriptomic Insights into Endophytic Fungus-Mediated Enhancement of Root Growth and Stress Resistance in Phoebe bournei
Source: Biology (Basel). 2026 Jan 26;15(3):229. doi: 10.3390/biology15030229 (PMC12896463; doi:10.3390/biology15030229)
Supplement: Supplementary file 1 [file biology-15-00229-s001.zip › Table-supplementary.xlsx]

## Sheet: Table S1
Table S1. Composition of the reverse transcription reaction mixture.
Component	Volume
Total RNA/mRNA	≤15 μL
5× ABKbio RT MasterMix	4 μL
gDNA Remover	1 μL
RNase-free H₂O	to 20 μL (to bring total volume to 20 μL)

## Sheet: Table S2
Table S2. Composition of the qRT-PCR reaction mixture.
Component	Volume
2× SYBR qPCR Mix	10 μL
cDNA template	1 μL
Forward primer	0.5 μL
Reverse primer	0.5 μL
Nuclease-free water	to 20 μL

## Sheet: Table S3
Table S3. qRT-PCR amplification programs
Step	Temperature	Time	Cycle
Initial denaturation	95°C	2 min
Denaturation	95°C	10 s	40

## Sheet: Table S4
	Table S4. Primer sequences used in this study.
Gene Name	Gene ID	Primer Name	Sequence (5′ → 3′)
PbEF1α	PbEF1α	F	CATTCAAGTATGCGTGGGT
		R	ACGGTGACCAGGAGCA
PbMPK4	OF28948	F	GTTCGCTACAATGTCTACGG
		R	TCTGAGAGTCCTTTTCGCA
PbNR3	OF14704	F	ATCCTAAGATTGTGGCTGAG
		R	AGTGACACGATAACGGCTG
PbWRKY33.1	OF09564	F	CGAATCTTGGGGTCTGGGA
		R	TGCTTGTGCTGAAAATGCC
PbMYC2.2	OF27451	F	CTGGGTTTGAGAACACGGG
		R	GGAGATTTCGGGTTGGGAG
PbMYC2.1	OF18084	F	CTACGGCTTCGTTTCTCAA
		R	TCCTCTTCCGCTTATCCTC
PbRBOHD	OF20682	F	CGGACAATCTCGGCTACAT
		R	AAACGGGCAGCAGAATCAA
PbMPK3	OF16203	F	AACTGATACGGCAATGGCG
		R	CTGGGTTAGGGGGTGGAAT
PbCYP74A.1	OF15648	F	CCCCCAGTCAACAAAAGAT
		R	AAGGTGCCCGTGAATAGAT
PbARF3.2	OF20357	F	TGTGCTGGTCCTCTTATCTC
		R	CCGTCACCCTCAGTCTCTA
PbHSP70-4.1	OF19069	F	GGCTCCACTGTAAAAAATGC
		R	AATCCTCTCCACCCAAATG
PbHSP70-4.2	OF19044	F	GCACCACCCCTTCCTATGT
		R	AAACTGCTTATCCTCGCCC
PbGSTU28	OF17902	F	AGGAGAAAGGTGTGGGGTT
		R	GGATAGCAAGGAAGGTGAAG

## Sheet: Table S5
Table S5. Reads quality statistics and comparison results of reference genome
Sample	Total Raw Reads (M)	Total Clean Reads(M)	Total Clean Bases(G)	Total Mapping(%)	Uniquely Mappping(%)
OT1	43.82	42.34	6.35	87.54	82.51
OT2	43.82	42.35	6.34	75.17	70.76
OT3	43.82	42.06	6.31	85.76	80.78
ST1	43.82	42.04	6.31	92.5	92.5
ST2	43.82	42.04	6.3	92.73	92.73
ST3	43.82	42.22	6.33	92.9	92.9

## Sheet: Table S6
Table S6. Taxonomic classification of unmapped reads using nucleotide (nt) reference database.
Sample	Species_name	mapping_reads	total_reads	ratio
OT1	Rhizophagus irregularis	492	10000	0.0492
	Magnolia sinica	229	10000	0.0229
	Warburgia ugandensis	91	10000	0.0091
	Telopea speciosissima	104	10000	0.0104
	Phoenix dactylifera	122	10000	0.0122
	Nelumbo nucifera	83	10000	0.0083
	Vitis vinifera	97	10000	0.0097
	Elaeis guineensis	89	10000	0.0089
	Vitis riparia	83	10000	0.0083
	Camellia sinensis	81	10000	0.0081
OT2	Rhizophagus irregularis	573	10000	0.0573
	Magnolia sinica	82	10000	0.0082
	Warburgia ugandensis	42	10000	0.0042
	Vitis x doaniana	36	10000	0.0036
	Phoenix dactylifera	43	10000	0.0043
	Nelumbo nucifera	41	10000	0.0041
	Vitis vinifera	40	10000	0.004
	Cornus florida	36	10000	0.0036
	Vitis riparia	38	10000	0.0038
	Camellia sinensis	38	10000	0.0038
OT3	Rhizophagus irregularis	484	10000	0.0484
	Magnolia sinica	193	10000	0.0193
	Warburgia ugandensis	80	10000	0.008
	Telopea speciosissima	79	10000	0.0079
	Phoenix dactylifera	72	10000	0.0072
	Nelumbo nucifera	68	10000	0.0068
	Vitis vinifera	61	10000	0.0061
	Elaeis guineensis	60	10000	0.006
	Actinidia eriantha	59	10000	0.0059
	Macadamia integrifolia	58	10000	0.0058
ST1	Magnolia sinica	431	10000	0.0431
	Phoenix dactylifera	196	10000	0.0196
	Telopea speciosissima	199	10000	0.0199
	Elaeis guineensis	177	10000	0.0177
	Warburgia ugandensis	153	10000	0.0153
	Nelumbo nucifera	155	10000	0.0155
	Macadamia integrifolia	142	10000	0.0142
	Vitis vinifera	141	10000	0.0141
	Camellia sinensis	142	10000	0.0142
	Cornus florida	138	10000	0.0138
ST2	Magnolia sinica	443	10000	0.0443
	Phoenix dactylifera	196	10000	0.0196
	Telopea speciosissima	206	10000	0.0206
	Elaeis guineensis	183	10000	0.0183
	Warburgia ugandensis	182	10000	0.0182
	Nelumbo nucifera	198	10000	0.0198
	Macadamia integrifolia	172	10000	0.0172
	Actinidia eriantha	152	10000	0.0152
	Musa acuminata AAA Group	155	10000	0.0155
	Camellia sinensis	165	10000	0.0165
ST3	Magnolia sinica	470	10000	0.047
	Phoenix dactylifera	225	10000	0.0225
	Telopea speciosissima	210	10000	0.021
	Elaeis guineensis	207	10000	0.0207
	Warburgia ugandensis	190	10000	0.019
	Nelumbo nucifera	186	10000	0.0186
	Macadamia integrifolia	162	10000	0.0162
	Actinidia eriantha	156	10000	0.0156
	Musa acuminata AAA Group	154	10000	0.0154
	Camellia sinensis	152	10000	0.0152
